# Supplementary material for: Efficacy and Safety of Manual Therapy in Haemophilic Ankle Arthropathy: A Randomised Crossover Clinical Trial
Source: Healthcare (Basel). 2025 Sep 5;13(17):2228. doi: 10.3390/healthcare13172228 (PMC12428218; doi:10.3390/healthcare13172228)
Supplement: Supplementary file 1 [file healthcare-13-02228-s001.zip]

Archive with 1 entries (1 files):
- healthcare-3750084-supplementary.pdf
